# Supplementary material for: High-resolution PGT-A results in incidental identification of patients with small pathogenic copy number variants
Source: J Assist Reprod Genet. 2023 Nov 14;41(1):121–6. doi: 10.1007/s10815-023-02969-8 (PMC10789684; doi:10.1007/s10815-023-02969-8)
Supplement: Supplementary file 1 — Supplementary file1 (XLSX 12 KB) [file 10815_2023_2969_MOESM1_ESM.xlsx]

## Sheet: Sheet1
	Incidental finding and recommendation	Result status	Outcome
1	Parental karyotype recommended for t (6:11)	Results not provided
2	Parental karyotype recommended t(3;14)	Results not provided
3	Parental karyotype recommended SR (16)	Results not provided
4	Parental microarray recommended for recurrent del 5p and dup 7q	Results not provided
5	Maternal microarray recurrent dup X	Results not provided
6	Maternal microarray/karyotype SR (X)	Results not provided
7	Maternal microarray recurrent dup X	Results not provided
8	Paternal microarray recurrent del Y	Results not provided
9	Parental microarrays studies recommended recurrent deletion Xp	Results not provided
10	Parental karyotypes recommended t(1;12)	Results not provided
11	Parental chromosomal microarray studies recommended recurrent 2q deletion	Results not provided
12	Parental chromosomal microarray analysis recommended for recurrent del(1q)	Results not provided
13	Parental chromosomal microarray analysis recommended for del chr8	Results not provided
14	Parental chromosomal microarray analysis recommended for recurrent 7q deletion	Results not provided
15	Parental chromosomal microarray recommended for recurrent 7q deletion	Results not provided
16	Parental karyotypes recommended t (2;10)	Results not provided
17	parental microarrays recommended recurrent deletion in 6p	Results not provided
18	Parental microarray recommended note recurrent dup 7q	Results not provided
19	Parental microarray recommended due to recurrent dup 18q duplication	Results not provided
20	Parental microarray recommended for recurrent dup 13q	Results not provided
21	Parental microarray recommended for recurrent 2 del	Results not provided
22	Parental microarrays recommended for recurrent dup 19	Results not provided
23	Parental microarrays recommended for recurrent dup 8	Results not provided
24	Maternal microarray recommended due to recurrent dup Xp	Results not provided
25	Parental microarray recommended due to recurrent dup 4q.	Declined testing
26	Parental karyotypes recommended due to monosomy 21 in multiple embryos.	Results not provided
27	Parental karyotypes recommended for t(9:16)	Results not provided
28	Parental karyotypes recommended for t(5:16)	Results not provided
29	Maternal chromosomal microarray	Results provided	Patient is heterozygous positive for a 1.68 Mb duplication on the X chromosome. This variant is characterized as likely benign. (LabCorp, 2022)
30	Parental karyotype recommended.	Results provided	46,XX,t(3;9) (q13.2;q21)
31	Parental karyotype recommended	Results provided	46,XX,t(11;12)(q21;p13.3)
32	Maternal microarray recommended for recurrent dup Xp	Results provided	Patient is heterozygous positive for a 1.70 MB INTERSTITIAL DUPLICATION OFXP22.31->P22.31. This variant is characterized as likely benign (Integrated Genetics, 2022)
33	Parental karyotype recommended for recurrent 15q duplication	Results provided	46,XX,dup(1 S)(q11.2q11.2).ish dup(1 S)(q11.2q11.2)(SNRPN++) (pathogenic)(Kaiser Permanente, 2021)
34	Maternal microarray recommended due to recurrent dup Xp	Results provided	Patient is heterozygous positive for a 1.68 MB INTERSTITIAL DUPLICATION OF XP22.31->P22.31. This variant is characterized as likely benign (Integrated Genetics, 2022).
35	Paternal microarray due to recurrent Yq dup	Results provided	Partner is heterozygous positive for a 635kb interstial duplication of YQ11.21->Q11.21. This variant is characterized as a variant of uncertain significance. (LabCorp, 2023)
36	Parental chromosomal microarray studies recommended due to recurrent 5p deletion	Results provided	Patient is heterozygous positive for 1.31 MB INTERSTITIAL DELETION OF 5P15.1->P14.3. This variant is characterized as a variant of uncertain significance. (Integrated Genetics, 2023).
37	Parental karyotypes recommended t(18;21)	Results provided	46, XY, t(18;21) (p10;p10)
38	Parental microarray studies recommended due to recurrent 3p duplication	Results provided	Patient is heterozygous positive for a 3.21Mb interstial duplication 3P12.2->3P12.2. This variant is characterized as a variant of uncertain significance. (LabCorp 2023)
39	Parental microarray studies recommended due to recurrent 3p deletion	Results provided	Patient is heterozygous positive for a 3.04MB interstital deletion of 3p26.3->P26.1. This variant is classified as likely pathogenic. (LabCorp, 2022)
40	Parental microarray studies recommended due to recurrent 14q deletion	Results provided	Partner is heterozygous positive for a 914.7 Kb deletion on chromosome 14 at 14q21.1. This variant is characterized as likely benign. (Childrens and Womens Health Center, 2022)
41	Paternal microarray studies recommended due to recurrent Y deletion	Results provided	Partner is heterozygous positive for an ~ 2.3MB loss on at Yp11.2. This variant is characterized as a variant of uncertain significance. (UTSW, 2023)
